# Supplementary material for: Investigation of Brain Activation Patterns Related to the Feminization or Masculinization of Body and Face Images across Genders
Source: Tomography. 2022 Aug 22;8(4):2093–106. doi: 10.3390/tomography8040176 (PMC9416062; doi:10.3390/tomography8040176)
Supplement: Supplementary file 1 [file tomography-08-00176-s001.zip]

Archive with 1 entries (1 files):
- tomography-1799609-supplementary.pdf
